# Supplementary material for: Real-World Outcomes and Progression Patterns with First-Line Osimertinib in Patients with Advanced EGFR-Mutant Non-Small Cell Lung Cancer: A Nationwide Turkish Oncology Group Study
Source: Cancers (Basel). 2026 Jun 18;18(12):1979. doi: 10.3390/cancers18121979 (PMC13297631; doi:10.3390/cancers18121979)
Supplement: Supplementary file 1 [file cancers-18-01979-s001.zip]

Archive with 1 entries (1 files):
- cancers-4342297-supplementary.pdf
